# Supplementary material for: Assessment of the Plans to Optimize Antimicrobial Use in the Pediatric Population in Catalan Hospitals: The VINCat Pediatric PROA SHARP Survey
Source: Antibiotics (Basel). 2023 Jan 26;12(2):250. doi: 10.3390/antibiotics12020250 (PMC9952038; doi:10.3390/antibiotics12020250)
Supplement: Supplementary file 1 [file antibiotics-12-00250-s001.zip]

Archive with 1 entries (1 files):
- antibiotics-2123508-supplementary.pdf
